# Supplementary material for: Polysaccharide utilization loci-driven enzyme discovery reveals BD-FAE: a bifunctional feruloyl and acetyl xylan esterase active on complex natural xylans
Source: Biotechnol Biofuels. 2021 May 31;14:127. doi: 10.1186/s13068-021-01976-0 (PMC8165983; doi:10.1186/s13068-021-01976-0)
Supplement: Supplementary file 1 — Additional file 1: Table S1. Spreadsheet of genetic polysaccharide utilization loci (PUL) context of BD-FAE and its 200 closest homologs obtained by BLASTp search against internal PULDB. Locus tags were completed with BLASTp bits score, e-values, sequence similarities and CAZyme specificities in the genomic context, based on the predicted PUL and human curation. [file 13068_2021_1976_MOESM1_ESM.xlsx]

## Sheet: Table S1
Table S1 - List of genetic context of the 200 closest homologs of BD-FAE obtained by BLASTp search against internal PULDB.
Number	Species	Bit score	E-value	% sequence identity	Locus	Direct context in PUL (or indicated CC = CAZyme cluster / Isolated)	Next neighborhood	Corresponding to	Habitat
0	unknown	640	0.0	100	BD_FAE	GH43_2|CBM6, GH43_17, GH43_28|CE1|CBM48|CBM32, GH51, CE1(2), CE1|CBM48, CE1|CE6|CBM48		Xylan	metagenome of Beaver Droppings – cultivated on Poplar Hydrolysate
1	Muribaculum sp. TLL-A4	353	2e-120	55.806	E7746_04735
2	Bacteroides graminisolvens DSM 19988	340	1e-115	56.169	C511DRAFT_02289	GH105, CE1, CE6|CE1CBM48, CE7	~5-gene upstream PUL: GH2, GH3, GH31 ~5-gene downstream PUL: GH2, GH43_24	Miscellaneous
3	Bacteroides intestinalis DSM 17393	335	5e-113	57.664	BACINT_01040	GH3, GH43_2|CBM6, GH43_7|CBM13, GH43_17, CE6|CE1|CBM48, CE1|CBM48(2)	~25-gene downstream CC: GH136/GH35/GH43	Putative xylan	Human gut
4	Bacteroides intestinalis APC919-174	335	5e-113	57.664	DXK01_005270	GH3, GH43_2|CBM6, GH43_7|CBM13, GH43_17, CE6|CE1|CBM48, CE1|CBM48(2)		Putative xylan	Human gut
5	Bacteroides cellulosilyticus CL02T12C19	333	2e-112	57.299	HMPREF1062_01623	GH3, GH43_2|CBM6, GH43_7|CBM13, GH43_17, CE6|CE1|CBM48, CE1|CBM48(2) Note: scaffold border		Putative xylan	Human gut
6	Flavobacterium sp. CF136	329	3e-111	52.903	PMI10_01181
7	Prevotella albensis DSM 11370	317	4e-106	52.581	K333DRAFT_00681
8	Bacteroides barnesiae DSM 18169	309	3e-103	53.091	C510DRAFT_00658		~8-gene downstream isolated GH2|CBM32
9	Bacteroides eggerthii 1_2_48FAA	310	6e-98	54.643	HMPREF1016_02163 fused GH43_10	GH5_21, GH8|CE15, GH10, GH31, GH35, GH43_1, GH43_10, GH43_12, GH67, GH95|CE6†, GH97, GH115, CE1|CBM48	~25-gene downstream CC: GH36, GH63, GH97(2)	Xylan	Human gut
10	Bacteroides eggerthii DSM 20697	310	1e-97	54.643	BACEGG_01304 fused GH43_10	GH5_21, GH8|CE15, GH10(2), GH31, GH35, GH43_1, GH43_10*, GH43_12, GH67(2), GH95|CE6, GH97, GH115, CE1|CBM48 Note: scaffold border		Xylan	Human gut
11	Emticicia oligotrophica DSM 17448	279	3e-91	46.497	Emtol_3171
12	Arachidicoccus sp. KIS59-12	278	7e-91	50.000	D6B99_10695	GH3, GH8, GH10, GH10|CBM4, GH43_29|CBM6(2), GH95, CE1|CE1|CBM48, CE1|CBM48, CBM48	~1-transposase-gene upstream PUL: GH30_8, GH31(2), GH43_2|CBM6, GH43_10, GH43_15|CBM6, GH51, GH67, GH97, GH115, GH146 ~5-gene dowstream isolated: GH10, GH3	Xylan	Soil
13	Rhodocytophaga sp. 172606-1	269	2e-87	47.331	GXP67_01755
14	Spirosoma endophyticum DSM 26130	268	8e-87	45.928	Ga0070228_12077
15	Spirosoma sp. HA7	268	9e-87	45.928	CWM47_35440
16	Haliscomenobacter hydrossis DSM 1100	266	3e-86	45.338	Halhy_6271	Isolated: GH33, GH95, Sulf_1	~5-gene downstream isolated: GH95	Miscellaneous
17	Prevotella ruminicola AR32	258	5e-83	46.711	Ga0104419_0319	GH3(3), GH31, GH43_29|CE1|CBM6, CE1(3)	~2-gene downstream CC: GH2, GH31(2)	Putative xylan	Rumen
18	Prevotella sp. KHP7	258	6e-83	46.711	Ga0059113_1603	GH3(3), GH31, GH43_29|CE1|CBM6, CE1(3)	~2-gene downstream CC: GH2, GH31(2)	Putative xylan	Rumen
19	Prevotella sp. FD3004	258	6e-83	46.711	T325DRAFT_1707	GH3(3), GH31, GH43_29|CE1|CBM6, CE1(3)	~4-gene downstream CC: GH2, GH31(2)	Putative xylan	Rumen
20	Flexithrix dorotheae DSM 6795	258	8e-83	45.890	A3EMDRAFT_04440
21	Prevotella sp. TC2-24	254	2e-81	44.728	Ga0066887_2348	GH3, GH10|CE1|CBM48, GH31, GH97|GH43_29|CBM6, GH115, CE1(2), CE6|CE1|CBM48 Likely inserted/unrelated: GH13, GH13_14, GH77|CBM20, GH97 (a-glucan)	~5-gene upstream isolated: GH3, CE1 ~4-gene downstream PUL: GH3, GH9, GH31, GH32, GH43_2|CBM6, GH43_7|CBM13, GH43_10, GH95	Xylan	Rumen
22	Prevotella sp. LC2012	254	2e-81	44.728	Ga0059084_0971	GH3, GH10|CE1|CBM48, GH31, GH97|GH43_29|CBM6, GH115, CE1(2), CE6|CE1|CBM48 Likely inserted/unrelated: GH13, GH13_14, GH77|CBM20, GH97 (a-glucan)	~5-gene upstream isolated: GH3, CE1 ~4-gene downstream PUL: GH3, GH9, GH31, GH32, GH43_2|CBM6, GH43_7|CBM13, GH43_10, GH95	Xylan	Rumen
23	Prevotella ruminicola KHT3	251	2e-80	44.089	Ga0104360_1046	GH3, GH10|CE1|CBM48, GH31, GH43_29|CBM6|GH43_29|CBM6, GH115, CE1, CE6|CE1|CBM48, CE15 Likely inserted/unrelated: GH76, GH92, GH125 (mannan) Note: scaffold border	~3-gene downstream PUL: GH43_2|CBM6, GH43_7|CBM13	Xylan	Rumen gut
24	Sporocytophaga myxococcoides DSM 11118	253	3e-80	48.201	K350DRAFT_1015	CC: GH8|CBM9, GH10|CBM6|CBM6, GH27|CBM6|CBM35, GH43_15|CBM6|CBM6|CBM6, GH43_29|CBM6|CBM6, GH95|CBM6, CE1|CBM6|CBM6, CE6|CBM6|CBM6, CBM6|CBM51	~6-gene downstream CC: GH9, GH10|CBM4, GH16_25, GH30_8|CBM35, PL1|CBM35, PL1|CBM35|CBM35, PL11|CBM35, CE4	Xylan	Soil
25	Prevotella bryantii C21a	251	4e-80	44.444	G638DRAFT_02213		~3-gene downstream PUL: Sulf_1(2), Sulf_4(2)		Rumen
26	Prevotella bryantii B14	251	4e-80	42.089	PBR_0459		~3-gene downstream PUL: Sulf_1(2), Sulf_4(2)		Rumen
27	Prevotella bryantii FB3001	250	5e-80	44.444	Ga0066874_11245		~3-gene downstream PUL: Sulf_1(2), Sulf_3(2)		Rumen
28	Spirosoma linguale DSM 74	250	7e-80	48.772	Slin_1531
29	Sporocytophaga myxococcoides PG-01	249	9e-79	48.352	Ga0072882_103467	CC: GH8|CBM9, GH10|CBM6|CBM6, GH11|CBM9, GH43_15|CBM6|CBM6|CBM6, GH43_29|CBM6|CBM6, CE1|CBM6|CBM6, CE6|CBM6|CBM6, CBM6|CBM51	~3-gene upstream isolated: GH9 ~17-gene upstream isolated: GH30_8|CBM6 ~21-gene upstream isolated: GH16_25, GH10|CBM4	Xylan	Loam soil
30	Bacteroidales bacterium WCE2008	247	9e-79	46.104	Ga0070252_0514	GH43_2|CE1|CBM48, GH43_7|CBM13, GH43_10|GH43_35|CBM, CE1|CBM48, CE15		Putative xylan	Rumen
31	Prevotella bryantii KHPX14	246	3e-78	41.772	Ga0104364_10977		~3-gene downstream PUL: Sulf_1(2), Sulf_3
32	Alkalitalea saponilacus DSM 24412	244	9e-78	45.724	CDL62_06270	GH2(2), GH3, GH5_21|GH43_10, GH10|CBM57, GH30_8, GH31(2), GH43|GH43, GH43_4, GH43_4|CBM13, GH43_10, GH43_12, GH43_29|CBM6(3), GH43_35, GH51, GH95, GH97(3), GH146(3), CE1, CE1|CBM48(4), CE1|CBM6, CE6	~16-gene upstream isolated+CC: GH2(2), GH30_4, GH42, GH43_19(2), GH43_29 ~4-gene downstream PUL: GH5_21, GH10, GH11|CBM13, GH43_12, CBM4	Xylan	Sediment-water mixture from a meromictic soda lake
33	Runella slithyformis DSM 19594	244	1e-77	45.981	Runsl_4248		~5-gene downstream isolated: GH31, GH95 ~25-gene upstream isolated: GH, GH95
34	Prevotella sp. KHP1	244	1e-77	43.631	Ga0059112_1268	CC: GH31, GH43_29|CBM6|GH43_29|CBM6, CE1, CE15 Likely inserted/unrelated (opposite strand): GH13_14, GH77|CBM20, GH97	~7-gene upstream isolated: GH28 ~4-gene downstream PUL: GH3, GH10, GH10|CE1|CBM48, GH95, GH115	Xylan	Rumen
35	Prevotella sp. MA2016	252	2e-77	44.620	T360DRAFT_1034	CC: GH3, GH10|CE1|CBM48, GH31, GH43_29|CBM6|GH43_29|CBM6, GH95, GH115, CE1, CE15 Likely inserted/unrelated (opposite strand): GH13_14, GH77|CBM20, GH97	~9-gene downstream isolated: GH92 ~9-gene upstream PUL: GH76, GH92, GH125 (mannan)	Xylan	Rumen
36	Dysgonomonas gadei ATCC BAA-286	243	4e-77	44.904	HMPREF9455_01677	GH2, GH3, GH8, GH10, GH10|CBM4, GH31, GH43_1, GH43_2|CBM6, GH43_10, GH43_12, GH43_29|CBM6(3), GH95, GH97(2), CE1|CBM48, CE1|CE1CBM48, CE6		Xylan	Human gut
37	Prevotella ruminicola D31d	243	5e-77	43.312	Ga0104403_0187	CC: GH31, GH43_29|CBM6|GH43_29|CBM6, CE1, CE15 Likely inserted/unrelated (opposite strand): GH13_14, GH77|CBM20, GH97	~7-gene upstream isolated: GH28 ~4-gene downstream PUL: GH3, GH10, GH10|CE1|CBM48, GH95, GH115	Xylan	Rumen
38	Prevotella ruminicola Ga6B6	242	9e-77	43.312	T500DRAFT_00533	CC: GH31, GH43_29|CBM6|GH43_29|CBM6, CE1, CE15 Likely inserted/unrelated (opposite strand): GH13_14, GH77|CBM20, GH97	~4-gene upstream PUL: GH3, GH10, GH10|CE1|CBM48, GH95, GH115 ~7-gene downstream isolated: GH28	Xylan	Rumen
39	Prevotella ruminicola BPI-34	241	2e-76	42.994	Ga0070635_2348	CC: GH31, GH43_29|CBM6|GH43_29|CBM6, CE1, CE15 Likely inserted/unrelated (opposite strand): GH13_14, GH77|CBM20, GH97	~7-gene upstream isolated: GH28 ~4-gene downstream PUL: GH3, GH10, GH10|CE1|CBM48, GH95, GH115	Xylan	Rumen
40	Prevotella ruminicola BPI-162	241	2e-76	42.994	Ga0070636_101127	CC: GH31, GH43_29|CBM6|GH43_29|CBM6, CE1, CE15 Likely inserted/unrelated (opposite strand): GH13_14, GH77|CBM20, GH97	~7-gene upstream isolated: GH28 ~4-gene downstream PUL: GH3, GH10, GH10|CE1|CBM48, GH95, GH115	Xylan	Rumen
41	Prevotella ruminicola ATCC 19189	241	2e-76	42.675	EI35DRAFT_1666	CC: GH31, GH43_29|CBM6|GH43_29|CBM6, CE1, CE15 Likely inserted/unrelated (opposite strand): GH13_14, GH77|CBM20, GH97	~7-gene upstream isolated: GH28 ~4-gene downstream PUL: GH3, GH10, GH10|CE1|CBM48, GH95, GH115	Xylan	Rumen
42	Prevotella ruminicola 23	240	2e-76	44.948	PRU_2748	CC: GH31, GH43_29|CBM6|GH43_29|CBM6, CE1, CE15 Likely inserted/unrelated (opposite strand): GH13_14, GH77|CBM20, GH97	~7-gene upstream isolated: GH28 ~4-gene downstream PUL: GH3, GH10, GH10|CE1|CBM48, GH95, GH115	Xylan	Rumen
43	Prevotella sp. RM4	241	3e-76	42.994	T499DRAFT_1497	CC: GH31, GH43_29|CBM6|GH43_29|CBM6, CE1, CE15 Likely inserted/unrelated (opposite strand): GH13_14, GH77|CBM20, GH97	~4-gene upstream PUL: GH3, GH10, GH10|CE1|CBM48, GH95, GH115 ~7-gene downstream isolated: GH28	Xylan	Rumen
44	Prevotellaceae bacterium HUN156	239	2e-72	42.492	IE21DRAFT_1984	GH3(2), GH10(2), GH10|CBM6|CBM6, GH10|CE1|CBM48, GH31, GH43_2|CBM6, GH43_7|CBM13, GH43_10, GH43_29|CBM6|GH43_29|CBM6, GH43_35, GH95, GH97, GH115, CE1|CBM48, CE6, CE6|CE1|CBM48, CE15		Xylan	Rumen
45	Prevotella sp. BP1-145	231	3e-72	40.923	Ga0066893_102187		~20-gene upstream isolated: GH23|CBM50, GH98 ~5-gene downstream isolated: GH2|CBM32, GH43_35		Rumen
46	Prevotella sp. BP1-148	230	5e-72	40.923	Ga0066894_10541		~20-gene dowstream isolated: GH23|CBM50, GH98 ~5-gene downstream isolated: GH2|CBM32, GH43_35		Rumen
47	Prevotellaceae bacterium MN60	237	1e-71	44.056	Ga0066892_10471	GH3(2), GH10(2), GH10|CBM6|CBM6, GH10|CE1|CBM48, GH31, GH43_2|CBM6, GH43_7|CBM13, GH43_10, GH43_16, GH43_29|CBM6|GH43_29|CBM6, GH43_35, GH95, GH97(2), GH115, CE1|CBM48, CE6, CE6|CE1|CBM48, CE15		Xylan	Rumen
48	Prevotella sp. P6B1	236	2e-71	41.772	T495DRAFT_0816	CC: GH31, GH43_29|CBM6|GH43_29|CBM6, CE1|CBM48, CE6, CE15 Likely inserted/unrelated (opposite strand): GH13_14, GH77|CBM20, GH97	~4-gene upstream PULs: GH3, GH5_21, GH10|CBM4|CBM4, GH10|CE1|CBM48, GH95, GH115, CE6|CE1|CBM48 (+ distant GH43_2|CBM6, GH43_7|CBM13)	Xylan	Rumen
49	Rudanella lutea DSM 19387	228	2e-71	48.000	RudluDRAFT_3613		~2-gene downstream isolated: GH95
50	Prevotella sp. P6B4	236	3e-71	41.772	T491DRAFT_00299	CC: GH31, GH43_29|CBM6|GH43_29|CBM6, CE1|CBM48, CE6, CE15 Likely inserted/unrelated (opposite strand): GH13_14, GH77|CBM20, GH97	~4-gene upstream PULs: GH3, GH5_21, GH10|CBM4|CBM4, GH10|CE1|CBM48, GH95, GH115, CE6|CE1|CBM48 (+ distant GH43_2|CBM6, GH43_7|CBM13)	Xylan	Rumen
51	Prevotella sp. NE3005	232	8e-70	41.693	Ga0066875_101159	CC: GH3, GH31, GH43_29|CE1|CBM6		Putative xylan	Rumen
52	Alkaliflexus imshenetskii DSM 15055	213	2e-65	42.765	AlkimDRAFT_2847	GH2(2), GH3, GH5_21|GH43_10, GH8, GH10, GH10|CE1, GH31(2), GH43_10, GH43_12, GH43_29|CBM6(3), GH43_35, GH51, GH95, GH97(2), GH146, CE1, CE1|CBM48(4), CE6		Xylan	cellulose-degrading enrichment culture originating from the alkaline Lake Verkhnee Beloye
53	Bacteroidales bacterium WCE2004	221	2e-64	41.438	Ga0070256_1073 fused GH43_2|CBM6	GH36, GH43_2|CBM6	~25-gene upstream isolated: GH13_38 ~25-gene upstream isolated: GH10|CE1|CBM48	Miscellaneous
54	Chitinophagaceae bacterium JGI 0001004-K19	169	1e-48	33.898	K214DRAFT_00617		~20-gene downstream isolated: GH31
55	Chitinophagaceae bacterium JGI 0001003-L06	169	2e-48	35.955	K299DRAFT_01076		~10-gene upstream isolated: GH109
56	Panacibacter ginsenosidivorans Gsoil1550	169	2e-48	32.890	FRZ67_13905		~6-gene upstream isolated: GH154, CBM6
57	Spirosoma linguale DSM 74	165	1e-46	39.362	Slin_4020		~8-gene downstream isolated: GH125, CBM6
58	Pseudarcicella hirudinis DSM 25647	161	2e-45	36.101	Ga0074836_101137		~4-gene upstream PUL: GH|CBM13, GH30_4
59	Prolixibacteraceae bacterium MeG22	160	3e-45	36.424	AQPE_1018		~12-gene downstream isolated: GH97
60	Flavobacteriaceae bacterium MAR_2009_75	159	7e-45	32.692	Ga0075135_3393	isolated: GH3	~3-gene downstream PUL: GH16_11, GH16_16, GH29(3), Sulf_1(3) (agar/porphyran)	Miscellaneous
61	Mucilaginibacter frigoritolerans ATCC BAA-1854	158	2e-44	31.310	JN11DRAFT_04068
62	Spirosoma endophyticum DSM 26130	158	3e-44	36.502	Ga0070228_101483
63	Algoriphagus zhangzhouensis DSM 25035	157	8e-44	34.409	Ga0070525_1013
64	Haliscomenobacter hydrossis DSM 1100	155	2e-43	32.226	Halhy_4921	Isolated: GH78|CBM67, GH9		Miscellaneous
65	Mucilaginibacter sp. HYN0043	155	3e-43	32.278	HYN43_012415		~9-gene upstream isolated: GH51
66	Mucilaginibacter gossypii P4	155	3e-43	33.226	DIU38_013115		~7-gene upstream PUL: GH92
67	Mucilaginibacter rubeus P2	155	3e-43	33.226	DIU31_012985		~7-gene upstream PUL: GH92
68	Mucilaginibacter sp. YR332	155	3e-43	32.692	Ga0066760_1997		~7-gene upstream PUL: GH92
69	Arcicella aurantiaca DSM 22214	154	8e-43	32.581	LV89DRAFT_03038	Isolated: GH78, GH106	~9-gene upstream PUL: PL1_2|CE8	Miscellaneous
70	Maribacter sp. MAR_2009_72	154	8e-43	31.962	JM81DRAFT_3243		~11-gene upstream isolated: GH78
71	Arenibacter algicola SMS7	154	1e-42	33.453	AREALGSMS7_01739		~10-gene upstream CC: GH29(2), GH31, GH33, GH117|GH29, Sulf_1(2), GH(3) (marine polysaccharide)
72	Pseudarcicella sp. HME7025	154	2e-42	31.677	HME7025_02647		~3-gene upstream isolated: GH3
73	Mucilaginibacter sp. BJC16-A31	153	2e-42	33.887	MuYL_3390
74	Mucilaginibacter sp. OK098	153	2e-42	33.333	Ga0066759_1011270
75	Runella zeae DSM 19591	153	2e-42	33.333	G563DRAFT_04426	Isolated: GH106	~12-gene upstream PUL: GH165, GH(2)	Miscellaneous
76	Ohtaekwangia koreensis DSM 25262	153	2e-42	34.437	LY03DRAFT_4538		~8-gene upstream PUL: GH76, GH92
77	Rhodocytophaga sp. 172606-1	153	3e-42	35.135	GXP67_31855		~7-gene upstream isolated: GH43_1, CBM66
78	Mucilaginibacter sp. NFR10	153	3e-42	31.847	Ga0058989_00693		~5-gene downstream PUL: GH92
79	Mucilaginibacter gotjawali SA3-7	152	4e-42	34.892	MgSA37_02133
80	Runella slithyformis DSM 19594	152	5e-42	34.875	Runsl_0469	Isolated: GH78|CBM67, GH106, CE1	~10-gene upstream isolated: GH78 ~13-gene downstream isolated: GH3	Miscellaneous
81	Spirosoma sp. HA7	152	7e-42	33.562	CWM47_05030
82	Mucilaginibacter rubeus P1	151	9e-42	33.651	DEO27_006945		~10-gene downstream PUL: GH51
83	Cnuella takakiae DSM 26897	150	2e-41	33.333	Ga0131159_109123
84	Algoriphagus yeomjeoni DSM 23446	150	2e-41	34.672	LV83DRAFT_02758
85	Dyadobacter koreensis DSM 19938	150	3e-41	32.971	Ga0069979_2830	Isolated: CE7
86	Fermentimonas caenicola ING2-E5B	150	3e-41	33.000	ING2E5B_0895		~11-gene upstream PUL: GH3, CE1|CBM8(2), Sulf_4
87	Runella sp. HYN0085	149	5e-41	32.154	DR864_13450		~3-gene upstream PUL: GH88
88	Runella slithyformis DSM 19594	149	5e-41	34.551	Runsl_0870		~3-gene upstream PUL: GH88
89	Eudoraea adriatica DSM 19308	149	6e-41	33.083	G504DRAFT_2125		~ 10-gene upstream isolated: GH16, GT4
90	Runella sp. SP2	149	7e-41	31.068	DTQ70_06300	Isolated: GH78, GH79, GH106	~15-gene upstream isolated: GH3	Miscellaneous
91	Algoriphagus terrigena DSM 22685	149	8e-41	33.214	G459DRAFT_00044
92	Mucilaginibacter ginsenosidivorax KHI28	148	2e-40	34.680	FSB76_25665
93	Chryseolinea serpens DSM 24574	147	3e-40	32.993	Ga0070524_3823
94	Maribacter sp. Hel_I_7	147	4e-40	32.979	P178DRAFT_0825		~12-gene upstream isolated: GH16 ~2-gene donwstream PUL: GH32
95	Runella limosa DSM 17973	147	5e-40	32.734	K339DRAFT_01372	Isolated: GH106, GH78|CBM67, GH79, CE1	~12-gene downstream isolated: GH3	Miscellaneous
96	Cyclobacterium lianum CGMCC 1.6102	146	1e-39	33.333	Ga0070154_104175	Isolated: GH16, CE15		Miscellaneous
97	Flaviramulus basaltis DSM 18180	144	3e-39	32.246	Ga0104527_102987	Isolated: GH13_14	~15-gene upstream PUL: GH32	Miscellaneous
98	Runella sp. SP2	144	3e-39	34.304	DTQ70_27165		~1-gene downstream PUL (opposite strand): GH88
99	Arcticibacterium luteifluviistationis SM1504	144	6e-39	31.613	DJ013_11800		~16-gene upstream isolated: GH20
100	Algoriphagus vanfongensis DSM 17529	144	8e-39	33.984	G460DRAFT_0307		~11-gene upstream PUL: GH18
101	Spirosoma sp. KCTC 42546	143	1e-38	34.100	EXU85_21775
102	Euzebyella marina RN62	143	1e-38	32.830	D1013_08580		~2-gene downstream isolated: GH78|Sulf_1, GH105 ~12-gene upstream isolated: GH79
103	Runella limosa DSM 17973	142	2e-38	33.333	K339DRAFT_01821		~1-gene downstream PUL (opposite strand): GH88
104	Algoriphagus boritolerans DSM 17298	142	2e-38	32.000	Ga0056069_00151
105	Emticicia oligotrophica DSM 17448	141	8e-38	34.892	Emtol_2246	Isolated: GH30_4, GH43_34		Miscellaneous
106	Robiginitalea biformata HTCC2501	140	8e-38	31.058	RB2501_00881	GH78, GH78|CBM67(2), GH106, GH		Miscellaneous
107	Maribacter orientalis DSM 16471	141	9e-38	34.351	Ga0070229_102540
108	Chryseolinea soli KIS68-18	140	2e-37	33.333	D4L85_02940
109	Flectobacillus major DSM 103	140	2e-37	31.022	FlemaDRAFT_4818		~3-gene upstream CBM6
110	Runella sp. HYN0085	140	2e-37	30.284	DR864_23150	Isolated: GH3, GH35, GH78, GH106	~4-gene downstream isolated: GH79	Miscellaneous
111	Algoriphagus alkaliphilus DSM 22703	139	3e-37	33.080	LV86DRAFT_03758
112	Mucilaginibacter ginsenosidivorans Gsoil 3017	137	1e-36	31.786	FRZ54_15560
113	Haliscomenobacter hydrossis DSM 1100	134	2e-35	33.700	Halhy_1006
114	Spirosoma sp. TS118	129	6e-33	31.802	HNV11_15940		~4-gene downstream isolated: Sulf_4(2)
115	Niastella koreensis GR20-10	127	1e-32	32.727	Niako_5221	Isolated: PL6_1, PL7_3, PL17_2		Alginate	Soil cultivated with Korean ginseng
116	Niabella ginsenosidivorans BS26	126	2e-32	31.579	A8C56_19520	PL6_1(2), PL17_2, PL31		Alginate	Compost
117	Chryseobacterium sp. NBC 122	126	3e-32	30.743	NBC122_01609	PL6_1, PL7(2), PL12, PL17_2		Alginate	Freshwater
118	Pseudopedobacter saltans DSM 12145	125	5e-32	30.743	Pedsa_1194	Isolated: PL31, PL17_2		Alginate	Soil, Iceland
119	Maribacter arcticus DSM 23546	125	8e-32	36.397	LX93DRAFT_02028	Isolated: GH3	~4-gene downstream isolated: Sulf_4
120	Flavisolibacter ginsenosidimutans Gsoil 636	124	2e-31	34.343	FSB75_07835	PL4, PL6_1, PL17_2, PL31, PL38		Alginate	Soil of a ginseng field
121	Pseudobacter ginsenosidimutans Gsoil 221	123	6e-31	32.246	FSB84_21285	PL6_1, PL17_2		Alginate	Soil of a ginseng field
122	Mucilaginibacter sp. PPCGB 2223	123	7e-31	30.034	BEL04_09210	PL7_3, PL17_2 Likely unrelated/adjacent: GH2, GH3, GH26, GH51, GH154	~7-gene downstream isolated: GH29, GH125	Alginate	Amazonian soil
123	Pedobacter caeni DSM 16990	122	1e-30	32.881	Ga0070580_106331	PL6_1, PL7_3, PL17_2		Alginate	Nitrifying inoculum
124	Terrimonas ferruginea DSM 30193	120	6e-30	32.302	H608DRAFT_01066	PL6_1, PL17, PL31, PL38		Alginate	Soil
125	Pedobacter steynii DX4	120	6e-30	34.615	BFS30_00315	PL6_1, PL17_2		Alginate	Hard-water rivulet
126	Kriegella aquimaris DSM 19886	120	8e-30	31.868	Ga0070600_11013	GH140, PL1_2	~3-gene upstream isolated: GH ~10-gene downstream CC: GH127, PL38, Sulf_1	Miscellaneous
127	Mucilaginibacter sp. PPCGB 2223	118	4e-29	31.959	BEL04_14440		~11-gene upstream isolated: GH20
128	Pedobacter sp. OK626	117	7e-29	31.673	Ga0066764_104275	PL6_1, PL7_3, PL17_2		Alginate	NO INFO
129	Chryseobacterium sp. T16E-39	117	2e-28	30.769	CEY12_19130
130	Chryseobacterium indologenes StR 01	117	2e-28	29.341	EU348_15465
131	Pedobacter glucosidilyticus DSM 23534	116	2e-28	31.488	H510DRAFT_02156	PL6_1(2), PL17_2, PL38, Sulf_4		Alginate	Dry riverbed soil
132	Pedobacter africanus DSM 12126	116	2e-28	30.450	Ga0070588_0334	PL6_1, PL17_2 Likely inserted/unrelated (opposite strand): GH20		Alginate	Soil
133	Chryseobacterium balustinum KC_1863	116	5e-28	31.879	EB354_01650
134	Pseudoflavitalea sp. 5GH32-13	115	6e-28	32.154	D3H65_19210	PL6, PL6_1, PL17_2 Likely disrupted/unrelated: GH51, GH97, GH127		Alginate	Greenhouse soil
135	Flavobacteriaceae bacterium MAR_2010_105	115	7e-28	30.000	Ga0052874_1149	PL6, PL6_1(2), PL7(2), PL7_5, PL12, PL17_2 Likely unrelated/adjacent: GH32	~8-gene upstream isolated: GH3, GH18	Alginate	Porewater, beach sediment
136	Draconibacterium orientale FH5	115	8e-28	29.699	FH5T_11020		~11-gene upstream isolated: GH20
137	Tamlana agarivorans JW-26	114	8e-28		Ga0133195_10256
138	Arcticibacter pallidicorallinus CGMCC 1.9313	115	1e-27	29.545	Ga0171598_11544	GH3 Note: Scaffold border		Miscellaneous
139	Chryseobacterium sp. G0201	115	1e-27	32.746	EG348_11540
140	Chryseobacterium sp. YR485	115	1e-27	30.303	EW77DRAFT_4498
141	Sinomicrobium oceani CGMCC 1.12145	114	1e-27	31.092	IQ32DRAFT_02071	PL6_1, PL7_3, PL17_2 Likely unrelated/adjacent: GH2		Alginate	Marine sediment
142	Flavobacteriaceae bacterium MAR_2010_119	114	1e-27	29.677	Ga0052906_1701	PL6, PL6_1(2), PL7(2), PL7_5, PL12, PL17_2 Likely unrelated/adjacent: GH32	~8-gene upstream isolated: GH3, GH18	Alginate	Porewater, beach sediment
143	Runella sp. SP2	118	2e-27	29.958	DTQ70_21470 fused with CE8	GH33, GH43_18, GH95, GH138, GH142, GH143, GH154, PL1_2, PL10_1 (Rhamnogalacturonan-II)	~4-gene upstream isolated: GH105 ~7-gene downstream isolated: GH31	Miscellaneous
144	Flavobacteriaceae bacterium MAR_2010_119	114	2e-27	32.234	Ga0052906_2289		~4-gene downstream isolated: PL38
145	Anaerophaga thermohalophila DSM 12881	114	2e-27	32.489	ATH1DRAFT_02656	Isolated: PL6 Note: Scaffold border		Alginate	Anoxic sludge from a refinery
146	Pedobacter nyackensis DSM 19625	114	2e-27	30.104	Ga0070598_10625	PL6_1, PL7_3, PL17_2, CBM66	~3-gene upstream isolated: GH15, GT20, CBM66	Alginate	Hyporheic sediments
147	Pedobacter sp. PACM 27299	113	2e-27	30.175	AQ505_11705	PL6_1, PL17_2	Adjacent (opposite strand) usptream PUL: GH20, GH89	Alginate	Antarctica
148	Chryseobacterium sp. YR460	114	3e-27	30.263	EW73DRAFT_0514		~9-gene downstream isolated: GH73|CBM50|CBM50
149	Flavisolibacter ginsenosidimutans Gsoil 636	113	3e-27	30.769	FSB75_21000		~7-gene upstream PUL: GH43_5, GH43_29, GH51, GH105, PL, CE12, Sulf_4
150	Chryseobacterium sp. YR480	114	4e-27	28.267	EW79DRAFT_3851
151	Spirosoma sp. BT328	113	4e-27	35.749	G8759_22615	GH28, GH43_1, GH43_10, GH105, CE8		Miscellaneous
152	Tamlana sp. UJ94	112	4e-27	29.225	C1A40_17570
153	Flavobacteriaceae bacterium MAR_2010_105	112	5e-27	31.868	Ga0052874_1744		~8-gene downstream isolated: GH13
154	Flavobacterium nackdongense GS13	112	6e-27	29.195	E1750_01065	GH2, GH88(2), PL6(2), PL6_1(2), PL6_2 |CBM32, PL7, PL17_2, PL38(2), Sulf_1(3)		Alginate	River sediment
155	Runella limosa DSM 17973	115	1e-26	30.455	K339DRAFT_00327 fused CE8	GH33, GH43_18, GH95, GH138, GH142, GH143, GH154, PL1_2, PL10_1 (Rhamnogalacturonan-II)	~5-gene upstream isolated: GH5_42 ~4-gene downstream isolated: GH105	Miscellaneous
156	Chryseobacterium indoltheticum G0211	112	1e-26	29.299	EG340_16825
157	Chryseobacterium sp. YR561	112	1e-26	30.592	EW82DRAFT_0901
158	Pedobacter nutrimenti DSM 27372	111	1e-26	30.709	Ga0070246_101482	PL6_1, PL7_3, PL17_2		Alginate	Refrigerated fresh pasta filled with pork (tortellini)
159	Cyclobacterium marinum DSM 745	111	2e-26	31.727	Cycma_0099
160	Cyclobacterium amurskyense KCTC 12363	111	2e-26	28.889	CA2015_0069	Isolated: GH31
161	Spirosoma sp. I-24	111	3e-26	32.653	GJR95_35665	GH28, GH43_1, GH43_10, GH105, CE8
162	Chryseobacterium indoltheticum ATCC 27950	111	4e-26	28.049	EG358_17175
163	Chryseobacterium sp. G0186	111	4e-26	30.526	EG347_19245
164	Chryseobacterium sp. YR459	111	4e-26	29.254	EW75DRAFT_0221
165	Hymenobacter psychrophilus CGMCC 1.8975	110	4e-26	31.513	Ga0070194_110158	PL6_1, PL7_3, PL31	~6-gene downstream isolated: PL6_1, PL17_2	Alginate	Soil with high levels of heavy oil and heavy metals from an industrial site
166	Spirosoma sp. KCTC 42546	110	8e-26	31.159	EXU85_29685		~10-gene downstream CC: GH28, GH43_10, GH105, CE8
167	Maribacter orientalis DSM 16471	110	8e-26	30.000	Ga0070229_103225		~1-gene downstream isolated: GH51
168	Chryseobacterium daeguense DSM 19388	110	9e-26	31.022	H560DRAFT_01231
169	Pedobacter cryoconitis DSM 14825	109	9e-26	31.488	LY11DRAFT_01675	PL6_1, PL17_2 Likely inserted/unrelated (opposite strand): GH20		Alginate	Glacier cryoconite
170	Chryseobacterium sp. IHB B 17019	109	1e-25	29.514	ATE47_01945
171	Sediminibacterium ginsengisoli DSM 22335	108	1e-25	31.379	Ga0070520_105226	PL6_1, PL17_2, PL10_1		Alginate	Soil of a ginseng field
172	Chryseobacterium gleum NCTC11432	109	2e-25	28.788	NCTC11432_04435
173	Chryseobacterium gleum ATCC 35910	109	2e-25	28.788	HMPREF0204_4169
174	Chryseobacterium gleum 110146	109	2e-25	32.246	DDI74_18695
175	Arachidicoccus sp. KIS59-12	108	2e-25	29.856	D6B99_06600	GH2, GH3, GH5_4, GH28, GH31, GH39, GH43_10, GH105, CE2, CE8(2), CE12	~7-gene downstream PUL: GH36, GH76(2), GH92	Miscellaneous
176	Chryseobacterium gleum 3012STDY6944375	108	2e-25	30.000	NCTC12078_03105
177	Chryseobacterium piperi ATCC BAA-1782	108	3e-25	30.292	CJF12_09700
178	Aquimarina sp. AD1	107	3e-25	27.622	D1815_02065		~8-gene usptream isolated: GH2, GH64
179	Spirosoma sp. HA7	108	4e-25	34.300	CWM47_05640	GH28, GH43_10, GH105, CE8, CE12
180	Mucilaginibacter sp. PPCGB 2223	106	9e-25	31.271	BEL04_09240	PL7_3, PL17_2 Likely unrelated/adjacent: GH2, GH3, GH26, GH51, GH154	~8-gene downstream isolated: GH29, GH125	Alginate	Amazonian soil
181	Chryseobacterium lactis G0197	107	1e-24	27.879	EG341_02640
182	Chryseobacterium lactis KC_1864	107	1e-24	27.879	EG342_11780
183	Algoriphagus yeomjeoni DSM 23446	106	1e-24	27.239	LV83DRAFT_01688	GH43_5, GH106, CE12|CE12	~7-gene downstream PUL: GH5_2, GH9	Miscellaneous
184	Aquimarina latercula DSM 2041	106	1e-24	26.774	H526DRAFT_02185		~13-gene downstream isolated: GH2, GH64
185	Reichenbachiella faecimaris DSM 26133	106	1e-24	29.110	Ga0069982_0812	PL6_1, PL7(2), PL7_3|CBM16|CBM32, PL17_2		Alginate	Tidal flat sediment
186	Runella sp. HYN0085	109	2e-24	28.692	DR864_19980 fused with CE8	PL10_1, CE8	~3-gene upstream isolated: GH28 ~6-gene upstream PUL: GH18, GH29, GH30_3, GH105, GH125 ~3-gene downstream isolated: GH154
187	Chryseobacterium indologenes FDAARGOS_337	107	2e-24	27.744	CEQ15_23020
188	Chryseobacterium indologenes H5559	107	2e-24	27.744	EG352_20200
189	Chryseobacterium indologenes 3012STDY6981895	107	2e-24	27.744	NCTC11409_03900
190	Chryseobacterium indologenes FDAARGOS_510	107	2e-24	27.744	EGY07_16035
191	Chryseobacterium indologenes FDAARGOS_379	107	2e-24	27.744	CRN76_01535
192	Chryseobacterium indologenes FDAARGOS_537	107	2e-24	27.744	EGX91_00365
193	Chryseobacterium sp. UNC8MFCol	107	2e-24	27.744	M030DRAFT_04295
194	Chryseobacterium indologenes FDAARGOS_648	107	2e-24	27.744	FOB56_01730
195	Chryseobacterium shandongense G0207	106	2e-24	30.351	EG349_17335
196	Chryseobacterium shandongense H5143	106	2e-24	30.351	EG353_16030
197	Segetibacter koreensis DSM 18137	105	2e-24	29.720	B154DRAFT_02109
198	Flavisolibacter ginsengisoli DSM 18119	105	2e-24	29.252	EJ52DRAFT_03085	Note: Scaffold border
199	Pedobacter cryoconitis PAMC 27485	105	2e-24	30.104	AY601_1651	PL6_1, PL17_2 Likely inserted/unrelated (opposite strand): GH20		Alginate	Antarctica
200	Mariniflexile sp. TRM1-10	105	3e-24	29.259	CJ739_3052	PL6_1, PL6_2, PL7, PL17_2 Likely unrelated/adjacent: GH2|CBM57, GH3(2), GH43_28 (2), GH144 (2), Sulf_1		Alginate	Tomato rhizoshpere
								Xylan
								25
								Putative Xylan
								8
								Alginate
								29
								Miscellaneous
								22
